# Supplementary material for: Booster Immunisation with Skin-Patch-Delivered Unadjuvanted SARS-CoV-2 Spike Protein Vaccine Is Safe and Immunogenic in Healthy Adults
Source: Vaccines (Basel). 2025 Dec 25;14(1):28. doi: 10.3390/vaccines14010028 (PMC12846601; doi:10.3390/vaccines14010028)
Supplement: Supplementary file 1 [file vaccines-14-00028-s001.zip]

Archive with 1 entries (1 files):
- vaccines-3918330-supplementary.pdf
